# Supplementary material for: Redetermination of the distorted perovskite Nd0.53Sr0.47MnO3
Source: Acta Crystallogr Sect E Struct Rep Online. 2008 Oct 22;64(Pt 11):i77. doi: 10.1107/S1600536808034168 (PMC2959730; doi:10.1107/S1600536808034168)
Supplement: Supplementary file 1 [file e-64-00i77-sup1.cif]

##############################################################################
###                                                                        ###
###        Electronic paper (Acta Crystallographica Section E)             ###
###                                                                        ###
##############################################################################
#                                                                            #
# This CIF contains the data in a paper accepted for publication in Acta     #
# Crystallographica Section E. It conforms to the requirements of Notes      #
# for Authors for Section E, and has been peer reviewed under the auspices   #
# of the IUCr Commission on Journals.                                        #
#                                                                            #
# Full details of the Crystallographic Information File format               #
# are given in the paper "The Crystallographic Information File (CIF):       #
# a New Standard Archive File for Crystallography" by S. R. Hall, F. H.      #
# Allen and I. D. Brown [Acta Cryst. (1991), A47, 655-685].                  #
#                                                                            #
# The current version of the core CIF dictionary is obtainable from          #
# ftp://ftp.iucr.org/pub/cif_core.dic. The current version number is 2.4.    #
#                                                                            #
# Software is freely available for graphical display of the structure(s) in  #
# this CIF.  For information consult the CIF home page http://www.iucr.org/  #
# cif/home.html                                                              #
#                                                                            #
# This file may be used for bona fide research purposes within the           #
# scientific community so long as proper attribution is given to the journal # 
# article from which it was obtained.                                        #
#                                                                            #
##############################################################################
                                             
data_global
_audit_creation_method     'form.cif (version 2.0)'
_journal_data_validation_number     ?
_journal_date_recd_electronic     2008-09-18
_journal_date_accepted     2008-10-20
_journal_name_full     'Acta Crystallographica, Section E'
_journal_year     2008
_journal_volume     64
_journal_issue     11
_journal_page_first     i77
_journal_page_last     i77
_journal_paper_category     QI
_journal_coeditor_code     WM2198
_publ_contact_author_name     ' R. Makita'
_publ_contact_author_address
;
Graduate School of Materials Science & Engineering
Nagoya Institute of Technology
Gokiso-cho, Showa-ku,
Japan
;
_publ_contact_author_email     14515020@stn.nitech.ac.jp
_publ_contact_author_fax     '81 52 735 5278'
_publ_contact_author_phone     '81 52 735 5278'
_publ_section_title
;
Redetermination of the distorted perovskite Nd~0.53~Sr~0.47~MnO~3~
;
loop_
    _publ_author_name
    _publ_author_address
    'Makita, Ryoko'
;
Graduate School of Materials Science & Engineering
Nagoya Institute of Technology
Gokiso-cho, Showa-ku,
Japan
;
    'Tanaka, Kiyoaki'
;
Graduate School of Materials Science & Engineering
Nagoya Institute of Technology
Gokiso-cho, Showa-ku,
Japan
;
    'Kubota, Masato'
;
Photon Factory, IMSS, High Energy Accelerator Research Organization (KEK),
Tsukuba, 305-0801, Japan
;
    'Murakami, Youichi'
;
Materials Structure Physics Group
Department of Physics
Graduate School of Science
Tohoku University
Sendai 980-8578, Japan
;
data_I
_chemical_name_systematic
;
Neodymium strontium manganese oxide
;
_chemical_name_common     'Neodymium Strontium Manganese Oxide'
_chemical_formula_moiety     ?
_chemical_formula_sum     'Mn Nd0.53 O3 Sr0.47'
_chemical_formula_structural     ?
_chemical_formula_analytical     ?
_chemical_formula_iupac     'Nd0.53 Sr0.47 Mn O3'
_chemical_formula_weight     218.812
_chemical_melting_point     ?
_symmetry_cell_setting     'orthorhombic'
_symmetry_space_group_name_H-M     'I b m m'
_symmetry_space_group_name_Hall     '-I 2c 2c'
loop_
    _symmetry_equiv_pos_as_xyz
    'x, y, z'
    'x, -y, -z+1/2'
    '-x, -y,z+1/2'
    '-x, y, -z'
    '-x, -y, -z'
    '-x, y, z+1/2'
    'x, y, -z+1/2'
    'x, -y, z'
    'x+1/2, y+1/2, z+1/2'
    'x+1/2, -y+1/2, -z'
    '-x+1/2, -y+1/2,z'
    '-x+1/2, y+1/2, -z+1/2'
    '-x+1/2, -y+1/2, -z+1/2'
    '-x+1/2, y+1/2, z'
    'x+1/2, y+1/2, -z'
    'x+1/2, -y+1/2, z+1/2'
_cell_length_a     5.4785(3)
_cell_length_b     5.4310(3)
_cell_length_c     7.6006(5)
_cell_angle_alpha     90.00
_cell_angle_beta     90.00
_cell_angle_gamma     90.00
_cell_volume     226.14(2)
_cell_formula_units_Z     4
_cell_measurement_reflns_used     30
_cell_measurement_theta_min     35.61
_cell_measurement_theta_max     37.76
_cell_measurement_temperature     240.5(5)
_exptl_crystal_description     block
_exptl_crystal_colour     black
_exptl_crystal_size_max     0.065
_exptl_crystal_size_mid     0.0525
_exptl_crystal_size_min     0.040
_exptl_crystal_density_diffrn     6.479
_exptl_crystal_density_meas     ?
_exptl_crystal_density_method     ?
_exptl_crystal_F_000     394.64
_exptl_absorpt_coefficient_mu     28.37
_exptl_absorpt_correction_type     numerical
_exptl_absorpt_process_details     '(CCDABS; Zhurov & Tanaka, 2003)'
_exptl_absorpt_correction_T_min     0.3577
_exptl_absorpt_correction_T_max     0.5207
_exptl_special_details
;
Multiple diffraction was avoided by \y-scan. Intensities was measured at
equi-temperature region of combinaion of angles \w and \c of four-circle
diffractometer
;
_diffrn_ambient_temperature     240.5(5)
_diffrn_radiation_type     MoK\a
_diffrn_radiation_wavelength     0.71073
_diffrn_radiation_source     'fine-focus rotating anode'
_diffrn_radiation_monochromator     ' graphite'
_diffrn_measurement_device_type     'MAC Science M06XHF22 four-circle'
_diffrn_measurement_method     'integrated intensities data fom \w/2\q scans'
_diffrn_detector_area_resol_mean     '1.25x1.25\%'
_diffrn_reflns_number     1255
_diffrn_reflns_av_R_equivalents     0.02196
_diffrn_reflns_av_sigmaI/netI     ?
_diffrn_reflns_theta_min     5.289
_diffrn_reflns_theta_max     74.730
_diffrn_reflns_theta_full     ?
_diffrn_measured_fraction_theta_max     0.75
_diffrn_measured_fraction_theta_full     ?
_diffrn_reflns_limit_h_min     -12
_diffrn_reflns_limit_h_max     14
_diffrn_reflns_limit_k_min     -12
_diffrn_reflns_limit_k_max     14
_diffrn_reflns_limit_l_min     -18
_diffrn_reflns_limit_l_max     18
_diffrn_reflns_reduction_process     ?
_diffrn_standards_number     3
_diffrn_standards_interval_count     25
_diffrn_standards_interval_time     ?
_diffrn_standards_decay_%     1.64
loop_
    _diffrn_standard_refln_index_h
    _diffrn_standard_refln_index_k
    _diffrn_standard_refln_index_l
    2 0 0
    0 -2 0
    0 0 4
_refine_special_details
;
B---C anisotropic type1 extinction parameters (\\times 10 ^4^s) are as follows
4087(526) 6631(1159) 3088(391) -790(416) -1835(361) 3716(625)
Dawson <i>et al.</i> (1967) proposed the treatment of temperature factors
including anharmonic thermal vibration (AHV) effect for high-symmetry crystals
by means of series expansion of an one-particle-potential. Tanaka and Marumo
(1983) generalized the treatment and anharmonic third and fourth order
parameters were refined in the least-square program. AHV parameters were
restricted by the site symmetry of Nd/Sr(2 mm), Mn(.2/m.), O1(2 mm) and
O2(..2). The anharmonic potentials (V) are represented by the following
equation:
V~Nd,Sr,O1~=c~111~u~1~^3^+c~123~u~1~u~2~^2^+c~133~u~1~u~3~^2^+q~1111~u~1~^4^
+q~1122~u~1~^2^u~2~^2^+q~1133~u~1~^2^u~3~^2^+q~2222~u~2~^4^
+q~2233~u~2~^2^u~3~^2^+q~3333~u~3~^4^ ...(1)
V~Mn~=q~1111~u~1~^4^+q~1122~u~1~^2^u~2~^2^+q~1133~u~1~^2^u~3~^2^
+q~2222~u~2~^4^+q~2233~u~2~^2^u~3~^2^+q~3333~u~3~^4^+q~1131~u~1~^3^u~3~
+q~2231~u~2~^2^u~1~u~3~+q~3331~u~3~^3^u~1~ ...(2)
V~O2~=c~211~u~1~^2^u~2~+c~222~u~2~^3^+c~233~u~3~^2^u~2~+c~123~u~1~u~2~u~3~
+q~1111~u~1~^4^+q~1122~u~1~^2^u~2~^2^+q~1133~u~1~^2^u~3~^2^
+q~2222~u~2~^4^+q~2233~u~2~^2^u~3~^2^+q~3333~u~3~^4^+q~1131~u~1~^3^u~3~
+q~2231~u~2~^2^u~1~u~3~+q~3331~u~3~^3^u~1~ ...(3)
where (u~1~,u~2~,u~3~) is a displacement vector from equilibrium position of
each atom. The displacement vector of Nd, Sr, O1 was defined on the coordinate
system with axes parallel to the crystal axes, a, b and c. That of Mn and O2
was defined by equation (4) and (5) in terms of the lattice vectors a, b and c
in the present study.
u~1~= -0.18253<i>a</i>, u~2~= 0.18413<i>b</i>, u~3~= -0.13157<i>c</i> ...(4)
u~1~= -0.11080<i>a</i>-0.14633<i>b</i>, u~2~= 0.13157<i>c</i>, u~3~=
-0.14506<i>a</i> + 0.11177<i>b</i> ...(5)
Since there is strong correlation between harmonic temperature factors and AHV
parameters, the AHV parameters and the harmonic temperature factors were
refined alternately. The significant AHV parameters c~ijk~ (\\times
10^-19^J\%A^-3^) and q~iijk~ (\\times 10^-19^J\%A^-3^) are as follows:
Nd and Sr; c~111~= -5.9(49), c~122~= -3.8(14),
Mn; q~2231~= -1832(1560),
O1: q~2222~= -9.5(39), q~2233~= 569.9(2279),
O2: c~211~= 3.7(33), c~233~= 0.8(7), c~123~= -5.5(23), q~2233~= 9.1(79),
;
_reflns_number_total     966
_reflns_number_gt     679
_reflns_threshold_expression     'F>3\s(F)'
_refine_ls_structure_factor_coef     F
_refine_ls_matrix_type     full
_refine_ls_R_factor_all     ?
_refine_ls_R_factor_gt     0.0284
_refine_ls_wR_factor_gt     0.0400
_refine_ls_wR_factor_ref     0.0655
_refine_ls_goodness_of_fit_all     ?
_refine_ls_goodness_of_fit_ref     1.1870
_refine_ls_restrained_S_all     ?
_refine_ls_restrained_S_obs     ?
_refine_ls_number_reflns     927
_refine_ls_number_parameters     65
_refine_ls_number_restraints     14
_refine_ls_number_constraints     ?
_refine_ls_hydrogen_treatment     ?
_refine_ls_weighting_scheme     sigma
_refine_ls_weighting_details     ?
_refine_ls_shift/su_max     0.00024
_refine_ls_shift/su_mean     0.00005
_refine_diff_density_max     2.17
_refine_diff_density_min     -3.38
_refine_ls_extinction_method
                     'B--C type 1 Gaussian anisotropic (Becker & Coppens, 1975)'
_refine_ls_extinction_coef   290.(10)
_refine_ls_abs_structure_details     ?
_refine_ls_abs_structure_Flack     ?
_refine_ls_abs_structure_Rogers     ?
loop_
    _atom_type_symbol
    _atom_type_description
    _atom_type_scat_dispersion_real
    _atom_type_scat_dispersion_imag
    _atom_type_scat_source
    'Nd' 'Nd' -0.1943 3.0179
;International Tables Vol C Tables 4.2.6.8
Calculated with a program SFRSCF for each atomic orbital
calculated with a program HEX by Libermann, Cromer & Waber
(1971).
;
    'Sr' 'Sr' -1.5307 3.2498
;International Tables Vol C Tables 4.2.6.8
Calculated with a program SFRSCF for each atomic orbital
calculated with a program HEX by Libermann, Cromer & Waber
(1971).
;
    'Mn' 'Mn' 0.3368 0.7283
;International Tables Vol C Tables 4.2.6.8
Calculated with a program SFMANN for each atomic orbital
from atomic orbitals
by Mann (1968)
;
    'O' 'O' 0.0106 0.0060
;International Tables Vol C Tables 4.2.6.8
Calculated with a program SFMANN for each atomic orbital
from atomic orbitals
by Mann (1968)
;
_computing_data_collection
;
MXCSYS (MAC Science, 1995) and IUANGLE (Tanaka <i>et al.</i>,
1994).
;
_computing_cell_refinement
;
RSLC-3 UNICS system (Sakurai & Kobayashi, 1979)
;
_computing_data_reduction     'RDEDIT (Tanaka, 2008)'
_computing_structure_solution
                      'QNTAO (Tanaka & Onuki, 2002; Tanaka <i>et al.</i>, 2008)'
_computing_structure_refinement
                      'QNTAO (Tanaka & Onuki, 2002; Tanaka <i>et al.</i>, 2008)'
_computing_molecular_graphics     'ATOMS for Windows (Dowty, 2000)'
_computing_publication_material     'RDEDIT (Tanaka, 2008)'
loop_
    _atom_site_type_symbol
    _atom_site_label
    _atom_site_fract_x
    _atom_site_fract_y
    _atom_site_fract_z
    _atom_site_U_iso_or_equiv
    _atom_site_adp_type
    _atom_site_calc_flag
    _atom_site_refinement_flags
    _atom_site_occupancy
    _atom_site_disorder_assembly
    _atom_site_disorder_group
    Nd Nd -0.00656(9) 0 0.25 0.00637(4) Uani d S 0.53(5) . .
    Sr Sr -0.00656(9) 0 0.25 0.00637(4) Uani d S 0.47(5) . .
    Mn Mn 0.5 0 0 0.00305(7) Uani d S 1 . .
    O1 O1 0.4499(8) 0 0.25 0.0112(6) Uani d S 1 . .
    O2 O2 0.75 0.25 0.0276(4) 0.0139(5) Uani d S 1 . .
loop_
    _atom_site_aniso_label
    _atom_site_aniso_U_11
    _atom_site_aniso_U_22
    _atom_site_aniso_U_33
    _atom_site_aniso_U_12
    _atom_site_aniso_U_13
    _atom_site_aniso_U_23
    _atom_site_aniso_type_symbol
    Nd 0.00653(6) 0.00685(7) 0.00574(8) 0 0 0 Nd
    Sr 0.00663(6) 0.00685(7) 0.00574(8) 0 0 0 Sr
    Mn 0.00350(10)
                 0.00300(10)
                           0.00270(10)
                                     0 0 0 Mn
    O1 0.0150(10)
                0.0170(10)
                         0.0015(2) 0 0 0 O1
    O2 0.0148(7) 0.0116(7) 0.0150(10)
                                    -0.0058(6) 0 0 O2
_geom_special_details
;
;
loop_
    _geom_bond_atom_site_label_1
    _geom_bond_atom_site_label_2
    _geom_bond_site_symmetry_1
    _geom_bond_site_symmetry_2
    _geom_bond_distance
    _geom_bond_publ_flag
    Mn O1 1_555 1_555 1.9199(6) y
    Mn O2 1_555 1_555 1.9400(4) y
    Nd Nd 1_655 14_555 3.8064(5) n
    Nd O1 14_555 14_555 2.501(4) y
    Nd O2 1_655 1_555 2.545(2) y
    Nd O1 14_555 1_555 2.7332(5) y
    Nd O1 1_655 1_555 2.978(4) y
    Nd O2 14_555 1_555 2.545(2) n
    O1 O2 1_555 1_555 2.721(3) n
    Nd Mn 1_655 1_555 3.3043(4) n
    O1 O2 15_455 14_555 2.738(3) n
    O1 O1 1_555 14_555 3.489(4) n
    O2 O2 1_555 15_455 3.8799(5) n
loop_
    _geom_angle_atom_site_label_1
    _geom_angle_atom_site_label_2
    _geom_angle_atom_site_label_3
    _geom_angle_site_symmetry_1
    _geom_angle_site_symmetry_2
    _geom_angle_site_symmetry_3
    _geom_angle
    _geom_angle_publ_flag
    Nd Nd Mn 14_555 1_655 1_555 55.020(8) n
    Mn Nd O1 1_555 1_655 1_555 35.10(8) n
    Nd Nd Mn 1_655 14_555 1_555 54.769(6) n
    Nd Nd O2 1_655 14_555 1_555 41.61(5) n
    Mn Nd O1 1_555 14_555 14_555 89.40(10)
                                         n
    O1 Nd O1 1_555 14_555 14_555 83.50(10)
                                         n
    O1 Nd O2 14_555 14_555 1_555 121.60(10)
                                          n
    Nd Mn Nd 1_655 1_555 14_555 70.212(7) n
    Nd Mn O1 14_555 1_555 1_555 55.54(2) n
    Nd O1 Nd 1_655 1_555 14_555 83.48(9) n
    Nd O1 O2 1_655 1_555 1_555 52.83(8) n
    Nd O1 O2 14_555 1_555 1_555 55.64(6) n
    O1 O1 O2 14_555 1_555 1_555 89.48(6) n
    O1 O1 O2 1_555 14_555 15_455 97.80(10)
                                         n
    Nd O2 O1 1_655 1_555 1_555 68.77(9) n
    Nd O2 O1 14_555 1_555 1_555 62.42(8) n
    Nd Nd O1 14_555 1_655 1_555 45.51(8) n
    Mn Nd O2 1_555 1_655 1_555 35.85(5) n
    Nd Nd O1 1_655 14_555 1_555 51.010(10)
                                         n
    Nd Nd O2 1_655 14_555 15_455 132.79(5) n
    Mn Nd O2 1_555 14_555 1_555 35.71(5) n
    O1 Nd O2 1_555 14_555 1_555 61.94(5) n
    O1 Nd O2 14_555 14_555 15_455 60.70(10)
                                          n
    Nd Mn O1 1_655 1_555 1_555 63.12(2) n
    Nd Mn O2 14_555 1_555 1_555 49.980(10)
                                         n
    Nd O1 Mn 1_655 1_555 1_555 81.80(10)
                                       n
    Nd O1 Mn 14_555 1_555 1_555 89.07(3) n
    Mn O1 O1 1_555 1_555 14_555 95.15(9) n
    Nd O1 O1 14_555 14_555 1_555 51.11(8) n
    Nd O2 Nd 1_655 1_555 14_555 96.80(10)
                                        n
    Nd O2 O2 1_655 1_555 15_455 144.59(7) n
    Nd O2 O2 14_555 1_555 15_455 47.830(10)
                                          n
    Nd Nd O2 14_555 1_655 1_555 41.61(5) n
    O1 Nd O2 1_555 1_655 1_555 58.40(10)
                                       n
    Nd Nd O1 1_655 14_555 14_555 134.50(10)
                                          n
    Mn Nd O1 1_555 14_555 1_555 35.390(10)
                                         n
    Mn Nd O2 1_555 14_555 15_455 87.76(5) n
    O1 Nd O2 1_555 14_555 15_455 114.44(5) n
    O2 Nd O2 1_555 14_555 15_455 91.19(7) n
    Nd Mn O2 1_655 1_555 1_555 50.220(10)
                                        n
    Nd O1 O1 1_655 1_555 14_555 128.89(6) n
    Nd O1 O1 14_555 1_555 14_555 45.41(5) n
    Mn O1 O2 1_555 1_555 1_555 45.48(6) n
    Nd O1 O2 14_555 14_555 15_455 66.40(10)
                                          n
    Nd O2 Mn 1_655 1_555 1_555 93.92(6) n
    Nd O2 Mn 14_555 1_555 1_555 94.32(6) n
    Mn O2 O2 1_555 1_555 15_455 88.84(2) n
    O1 O2 O2 1_555 1_555 15_455 89.42(6) n
    O1 O2 O2 14_555 15_455 1_555 81.49(5) n
    Nd O2 O1 14_555 15_455 14_555 52.84(6) n
