# Supplementary material for: Redetermination of the distorted perovskite Nd0.53Sr0.47MnO3
Source: Acta Crystallogr Sect E Struct Rep Online. 2008 Oct 22;64(Pt 11):i77. doi: 10.1107/S1600536808034168 (PMC2959730; doi:10.1107/S1600536808034168)
Supplement: Supplementary file 2 [file e-64-00i77-Isup2.hkl]

# Strucrue factors
data_I
loop_
 _refln_index_h
 _refln_index_k
 _refln_index_l
 _refln_F_meas
 _refln_F_calc
 _refln_F_sigma
 -12   0   6     8.76     7.12    0.746
 -12   2   6    10.24     8.79    0.625
 -11  -1  12     8.40     7.52    0.670
 -11   1   4    15.34    14.36    0.513
 -11   1   8    11.96    11.10    0.616
 -11   3   8    12.26    10.48    0.532
 -10   0  10     8.84     9.35    0.840
 -10   2   6    11.39    11.21    0.690
 -10   2  10     8.40     8.42    0.849
 -10   4  10     8.45     7.61    0.784
 -10   6   6     7.41     7.08    0.858
  -9   3  12    10.56    10.98    0.681
  -9   7   4    11.70    11.50    0.672
  -8   7  13     4.81     4.47    1.145
  -8   8   6     9.47     7.90    0.746
  -7 -11   4     8.13     8.00    0.800
  -7   0   7     7.04     6.32    0.989
  -7   6   9     5.51     4.99    1.343
  -7   8   7     4.69     5.40    1.548
  -7   9   8     7.30     8.86    0.970
  -6  -6  16    35.32    33.97    0.233
  -6   0  14    12.90    11.11    0.606
  -6   4  14     7.54     8.87    1.035
  -6   6  14     9.40     8.87    0.718
  -6   9   9     4.82     5.41    1.418
  -6  10   6     7.16     7.20    1.017
  -5 -11   0     7.84     8.61    0.961
  -5  -9  14    35.62    35.06    0.243
  -5  -7  14    43.20    41.06    0.290
  -5   0   9     6.50     5.05    1.046
  -5   1  16     8.33    10.48    0.942
  -5   5  12    13.73    14.55    0.653
  -5   9   0    18.21    18.44    0.490
  -5  11   4     8.85     8.03    0.849
  -4   0   0   197.11   199.50    0.516
  -4   0   0   195.60   199.52    0.516
  -4   0   4   161.78   164.09    0.558
  -4   0   4   160.35   164.12    0.546
  -4   2  14    14.72    15.37    0.606
  -4   4  18     7.61     8.73    0.605
  -3  -5  -2   119.46   118.94    0.577
  -3  -5  -2   117.62   118.95    0.576
  -3  -5   2   118.93   118.94    0.583
  -3  -5   2   116.47   118.97    0.582
  -3  -4  13     5.96     5.53    1.451
  -3  -3  -2   149.68   147.78    0.485
  -3  -3  -2   147.68   147.77    0.484
  -3  -3   2   151.16   147.81    0.512
  -3  -3   2   149.16   147.77    0.511
  -3  -3  12    20.58    19.68    0.490
  -3  -1   0    55.25    56.77    0.277
  -3  -1   2   192.25   176.51    0.512
  -3  -1   2   191.46   176.44    0.507
  -3  -1   2   188.75   176.22    0.506
  -3  -1   6   126.41   131.07    0.557
  -3  -1   6   125.88   131.09    0.556
  -3  -1  18    40.28    39.34    0.290
  -3   0   1    15.03    17.25    0.293
  -3   1   2   181.15   175.82    0.482
  -3   1   2   178.38   175.76    0.477
  -3   1   2   178.12   175.75    0.454
  -3   1   6   136.60   131.11    0.560
  -3   1   6   135.96   131.09    0.559
  -3   1  16    10.74    10.11    0.774
  -3   3   2   148.12   147.77    0.479
  -3   3   2   146.83   147.77    0.479
  -3   5   2   120.30   118.95    0.567
  -3   5   2   118.46   118.94    0.566
  -3   9   8    11.69    12.45    0.691
  -3  11   4    11.08    10.45    0.700
  -2 -12  -6     9.33     9.29    0.746
  -2  -4  -8   104.62   102.01    0.482
  -2  -4  -8   102.38   101.97    0.481
  -2  -4  -4   134.46   128.92    0.498
  -2  -4  -4   132.01   128.84    0.525
  -2  -4   0   135.52   141.17    0.488
  -2  -4   0   134.71   141.21    0.487
  -2  -4   4   131.42   128.82    0.544
  -2  -4   4   130.79   128.81    0.542
  -2  -4   8   101.05   101.98    0.493
  -2  -4   8   100.94   101.98    0.493
  -2  -3  -1     6.73    10.61    0.632
  -2  -3   1     7.66    10.36    0.566
  -2  -2  -4   205.92   200.87    0.465
  -2  -2  -4   203.19   200.82    0.464
  -2  -2  -2    48.99    48.27    0.238
  -2  -2   0   256.15   262.72    0.550
  -2  -2   0   251.13   262.90    0.544
  -2  -2   0   249.63   262.96    0.543
  -2  -2   2    49.06    48.27    0.220
  -2  -2   4   198.64   200.82    0.510
  -2  -2   4   197.02   200.84    0.509
  -2  -2   8   123.41   125.67    0.441
  -2  -2   8   122.81   125.68    0.440
  -2  -2  16    50.56    53.40    0.309
  -2  -1  -1    17.28    16.71    0.208
  -2  -1   1    17.91    16.75    0.218
  -2  -1   3    12.51    13.07    0.340
  -2   0   0   215.84   200.91    0.423
  -2   0   0   210.80   200.59    0.419
  -2   0   0   207.98   200.46    0.418
  -2   0   2   136.71   140.71    0.432
  -2   0   2   135.05   140.77    0.428
  -2   0   2   134.07   140.81    0.404
  -2   0   4   168.62   172.15    0.482
  -2   0   4   166.49   172.20    0.477
  -2   0   4   165.92   172.22    0.476
  -2   0   8   127.73   124.30    0.595
  -2   0   8   127.51   124.29    0.594
  -2   0  14    20.17    21.38    0.500
  -2   0  16    57.60    59.79    0.300
  -2   1   1    18.21    16.77    0.217
  -2   2   0   246.84   263.12    0.405
  -2   2   0   240.72   263.56    0.401
  -2   2   0   238.35   263.76    0.400
  -2   2   2    50.24    48.30    0.239
  -2   2   4   188.78   201.17    0.512
  -2   2   4   188.93   201.16    0.511
  -2   2   8   127.51   125.66    0.596
  -2   2   8   125.88   125.65    0.595
  -2   3   1     8.74    10.16    0.481
  -2   4   0   144.31   141.10    0.467
  -2   4   0   141.34   141.06    0.466
  -2   4   4   135.36   128.96    0.536
  -2   4   4   134.13   128.91    0.525
  -2   4   8   103.76   101.99    0.477
  -2   4   8   102.99   101.98    0.467
  -2   6  18     9.33     8.76    0.588
  -2  11   1     5.24     3.83    1.455
  -1 -11   0    11.72    11.20    0.672
  -1  -7  -2    96.37    95.95    0.469
  -1  -7  -2    95.45    95.95    0.468
  -1  -7   2    95.24    95.95    0.475
  -1  -7   2    93.90    95.98    0.474
  -1  -5   2   126.86   127.66    0.534
  -1  -5   2   125.43   127.67    0.532
  -1  -5   6   105.92   103.80    0.456
  -1  -5   6   105.00   103.79    0.455
  -1  -3  -2   183.82   170.42    0.448
  -1  -3  -2   182.53   170.32    0.443
  -1  -3  -2   180.47   170.18    0.442
  -1  -3   2   171.58   169.85    0.450
  -1  -3   2   170.71   169.85    0.446
  -1  -3   2   168.47   169.85    0.445
  -1  -2  -3    11.73    11.60    0.311
  -1  -2  -1    13.91    13.58    0.236
  -1  -2   1    13.91    13.58    0.236
  -1  -2   3    11.70    11.60    0.349
  -1  -1  -2   221.10   205.97    0.347
  -1  -1  -2   219.45   205.85    0.343
  -1  -1  -2   215.51   205.62    0.343
  -1  -1   0    55.13    58.18    0.221
  -1  -1   2   208.51   205.39    0.401
  -1  -1   2   206.75   205.37    0.397
  -1  -1   2   202.18   205.39    0.382
  -1  -1   4    51.37    50.20    0.257
  -1   0   3    27.70    27.78    0.170
  -1   0   5    15.42    15.89    0.339
  -1   1   0    56.68    58.13    0.280
  -1   1   2   212.12   205.48    0.419
  -1   1   2   209.40   205.40    0.415
  -1   1   2   207.33   205.37    0.414
  -1   1   4    51.21    50.20    0.238
  -1   2   1    14.44    13.61    0.236
  -1   2   3    10.77    11.63    0.330
  -1   3   0    51.61    50.48    0.238
  -1   3   2   184.70   170.49    0.446
  -1   3   2   182.06   170.28    0.441
  -1   3   2   180.64   170.19    0.440
  -1   3  18    38.85    37.96    0.280
  -1   5  -2   129.17   127.66    0.499
  -1   5  -2   127.21   127.65    0.517
  -1   5   2   131.73   127.72    0.529
  -1   5   2   130.86   127.69    0.528
  -1   5   6   107.07   103.83    0.451
  -1   5   6   106.30   103.81    0.450
  -1   7  -2    94.69    95.96    0.443
  -1   7  -2    94.86    95.96    0.442
  -1   7   2    96.36    95.95    0.466
  -1   7   2    95.71    95.95    0.465
  -1  11   4    10.64    10.10    0.718
  -1  13   0     6.26     5.88    1.100
   0  -2  -4   181.86   174.52    0.425
   0  -2  -4   180.40   174.46    0.421
   0  -2  -4   178.39   174.41    0.420
   0  -2  -2   146.72   144.28    0.369
   0  -2  -2   144.72   144.26    0.365
   0  -2  -2   143.25   144.26    0.365
   0  -2   0   192.43   204.01    0.374
   0  -2   0   187.90   204.31    0.370
   0  -2   0   187.59   204.33    0.370
   0   2   0   209.28   203.77    0.374
   0   2   0   205.45   203.70    0.370
   0   2   0   205.80   203.70    0.370
   0   2   2   146.80   144.28    0.369
   0   2   2   145.04   144.26    0.365
   0   2   2   145.14   144.26    0.365
   0   2   4   182.56   174.55    0.435
   0   2   4   181.48   174.50    0.431
   0   2   4   179.53   174.44    0.430
   0   2  16    57.93    60.62    0.300
   0   4  -2    47.02    46.00    0.237
   0   4   0   204.14   206.53    0.485
   0   6  -4   106.97   105.00    0.420
   0   6  -2    61.48    61.12    0.294
   0   6   0   115.63   112.36    0.572
   0   8  -4    89.15    90.00    0.418
   0   8  -2    25.30    24.90    0.358
   0   8   0   100.26    99.01    0.413
   0  10  -4    58.47    58.84    0.303
   0  10  12    42.59    43.74    0.290
   0  12  -4    48.33    48.76    0.299
   0  12   0    50.89    52.26    0.290
   0  12   2     6.59     7.91    1.110
   0  12   8    40.31    40.75    0.271
   0  12  12    31.77    32.17    0.197
   0  14   0    33.17    33.41    0.271
   0  14   2     6.18     7.33    0.933
   0  14   4    31.80    32.90    0.262
   1  -7  -2    95.59    95.95    0.467
   1  -7  -2    95.24    95.96    0.466
   1  -7   2    95.85    95.95    0.463
   1  -7   2    94.53    95.96    0.462
   1  -5  -6   104.39   103.78    0.442
   1  -5  -6   103.89   103.78    0.441
   1  -5  -2   130.03   127.67    0.529
   1  -5  -2   128.74   127.66    0.508
   1  -5   2   127.44   127.65    0.499
   1  -5   2   126.69   127.66    0.517
   1  -3  -2   182.18   170.29    0.446
   1  -3  -2   181.28   170.23    0.441
   1  -3  -2   178.89   170.09    0.440
   1  -3   0    51.24    50.48    0.238
   1  -2  -3    11.02    11.61    0.330
   1  -2  -1    14.24    13.59    0.226
   1  -1  -4    51.22    50.20    0.238
   1  -1  -2   201.71   205.40    0.410
   1  -1  -2   199.42   205.45    0.406
   1  -1  -2   197.10   205.53    0.405
   1   0  -9     9.01     9.03    0.660
   1   0  -7    17.12    17.69    0.320
   1   0  -5    15.24    15.89    0.339
   1   0  -3    27.34    27.78    0.170
   1   1  -6   142.93   143.39    0.504
   1   1  -4    51.95    50.22    0.257
   1   1  -2   217.76   205.74    0.403
   1   1  -2   214.92   205.59    0.399
   1   1  -2   212.10   205.48    0.398
   1   1   0    54.90    58.20    0.228
   1   2  -5    18.51    19.73    0.311
   1   2  -3    10.97    11.62    0.368
   1   2  -1    14.32    13.60    0.236
   1   2   1    14.23    13.59    0.236
   1   2   3    11.80    11.60    0.320
   1   3  -4    46.94    46.31    0.228
   1   3  -2   173.38   169.88    0.450
   1   3  -2   171.44   169.85    0.446
   1   3  -2   169.35   169.85    0.445
   1   3   2   185.39   170.56    0.444
   1   3   2   184.04   170.44    0.439
   1   3   2   182.34   170.30    0.428
   1   4  -5     9.87     9.34    0.499
   1   4  -3    11.09    11.50    0.424
   1   5  -6   106.38   103.81    0.451
   1   5  -6   105.59   103.80    0.446
   1   5  -6   104.69   103.79    0.445
   1   5  -4    39.40    40.64    0.208
   1   5  -2   129.38   127.66    0.539
   1   5  -2   127.35   127.65    0.534
   1   5  -2   127.51   127.65    0.533
   1   5   0    44.60    44.69    0.218
   1   5   6   105.85   103.80    0.420
   1   5   6   104.70   103.79    0.438
   1   6  -5     8.37     8.05    0.641
   1   7  -6    81.26    81.71    0.370
   1   7  -4    28.40    29.19    0.292
   1   7  -2    97.67    95.97    0.479
   1   7  -2    96.12    95.95    0.475
   1   7  -2    95.62    95.95    0.474
   1   7   0    32.50    32.45    0.283
   1   7   2    97.71    95.97    0.478
   1   7   2    97.33    95.96    0.458
   1   8  -7     6.47     5.64    1.159
   1   8  -5     6.65     5.09    0.999
   1   8  -3     4.80     4.14    1.404
   1   9  -6    61.66    62.14    0.303
   1   9  -4    17.84    18.95    0.481
   1   9  -2    70.66    70.14    0.361
   1   9   0    20.93    21.27    0.415
   1   9   8    12.87    13.38    0.697
   1   9  14    37.57    38.06    0.271
   1  11  -2    52.38    52.46    0.309
   1  11  10    38.82    39.30    0.290
   1  12  -3     6.84     5.30    0.951
   1  13  -2    38.25    38.31    0.299
   1  13   6    35.52    35.29    0.271
   2 -10 -14     8.16     7.25    0.718
   2 -10  -6    13.21    12.99    0.616
   2  -8 -16    38.47    39.09    0.243
   2  -4  -8   102.71   101.98    0.477
   2  -4  -8   101.43   101.97    0.476
   2  -4  -4   135.30   128.96    0.526
   2  -4  -4   134.00   128.90    0.525
   2  -4   0   136.57   141.13    0.457
   2  -4   0   136.82   141.13    0.456
   2  -3  -1     8.04    10.28    0.518
   2  -2  -8   127.54   125.66    0.596
   2  -2  -8   125.76   125.65    0.595
   2  -2  -4   181.59   201.73    0.512
   2  -2  -4   181.96   201.69    0.511
   2  -2  -2    49.81    48.29    0.239
   2  -1  -1    17.58    16.73    0.208
   2   0 -12    87.98    86.71    0.410
   2   0 -10    41.58    42.45    0.274
   2   0  -8   129.54   124.36    0.591
   2   0  -8   128.14   124.31    0.585
   2   0  -8   125.55   124.26    0.584
   2   0  -6    74.96    77.09    0.325
   2   0  -4   164.36   172.29    0.469
   2   0  -4   160.68   172.49    0.464
   2   0  -4   159.96   172.54    0.463
   2   0  -2   138.82   140.67    0.434
   2   0  -2   137.32   140.69    0.430
   2   0  -2   136.63   140.71    0.406
   2   0   0   202.30   200.32    0.446
   2   0   0   197.83   200.33    0.441
   2   0   0   198.06   200.33    0.440
   2   1  -9     6.78     5.84    0.867
   2   1  -7     7.30     6.89    0.678
   2   1  -5    10.53     9.87    0.481
   2   1  -3    12.41    13.07    0.340
   2   1  -1    17.50    16.72    0.218
   2   1   1    17.78    16.74    0.217
   2   2 -10    39.85    39.30    0.293
   2   2  -8   126.72   125.65    0.600
   2   2  -8   125.21   125.65    0.613
   2   2  -8   124.48   125.65    0.603
   2   2  -6    50.37    49.89    0.247
   2   2  -4   202.66   200.82    0.516
   2   2  -4   200.02   200.81    0.511
   2   2  -4   197.12   200.84    0.510
   2   2  -2    49.29    48.27    0.248
   2   2   0   259.60   262.66    0.550
   2   2   0   254.62   262.77    0.545
   2   2   0   253.28   262.81    0.544
   2   2   2    49.60    48.28    0.238
   2   3  -7     5.58     6.37    0.989
   2   3  -5     5.93     6.55    0.791
   2   3  -3     9.58     9.38    0.500
   2   3  -1     6.55    10.67    0.669
   2   3   1     7.35    10.43    0.575
   2   4  -8   101.87   101.97    0.478
   2   4  -8   100.93   101.98    0.473
   2   4  -8    99.79   102.00    0.472
   2   4  -6    54.98    57.03    0.256
   2   4  -4   134.52   128.92    0.550
   2   4  -4   133.08   128.87    0.544
   2   4  -4   131.13   128.82    0.543
   2   4  -2    79.39    81.81    0.366
   2   4   0   142.99   141.08    0.493
   2   4   0   141.16   141.06    0.488
   2   4   0   140.35   141.06    0.487
   2   4   4   134.61   128.93    0.525
   2   4   4   133.47   128.88    0.505
   2   4   8   103.18   101.98    0.463
   2   4   8   102.55   101.97    0.453
   2   5  -5     6.13     5.50    0.810
   2   5  -3     4.88     4.87    0.905
   2   5  -1     5.53     5.97    0.810
   2   6  -8    86.82    87.00    0.391
   2   6  -6    31.56    32.04    0.283
   2   6  -4   118.50   116.18    0.474
   2   6  -2    34.82    34.17    0.255
   2   6  16    41.58    43.10    0.280
   2   7   3     4.66     3.99    1.272
   2   8  -6    27.23    27.62    0.377
   2   8  -4    75.89    75.30    0.362
   2   8  -2    37.81    37.30    0.302
   2   8   0    80.36    78.70    0.392
   2   8   8    65.21    65.95    0.314
   2   9  -3     5.90     4.32    1.319
   2   9  15     5.40     4.39    1.054
   2  10  -4    64.72    63.92    0.313
   2  10  -2    13.65    13.43    0.650
   2  10   0    69.10    69.08    0.324
   2  10  12    40.70    40.08    0.271
   2  12  -4    43.04    42.76    0.309
   2  12  -2    12.22    12.95    0.625
   2  12   0    43.90    43.61    0.318
   2  12   8    38.15    39.46    0.290
   2  14  -4    35.02    34.56    0.243
   2  14   0    36.17    36.77    0.262
   3  -5 -18    34.72    34.73    0.262
   3  -5 -12    16.40    16.16    0.471
   3  -5  -2   118.79   118.94    0.558
   3  -5  -2   117.69   118.95    0.556
   3  -3  -2   144.83   147.80    0.479
   3  -3  -2   143.40   147.83    0.478
   3  -1  -6   135.84   131.08    0.550
   3  -1  -6   134.04   131.03    0.549
   3  -1  -2   179.78   175.78    0.499
   3  -1  -2   176.10   175.74    0.494
   3  -1  -2   176.32   175.74    0.493
   3   0 -13     7.10     7.28    1.159
   3   0  -9    12.38    12.68    0.528
   3   0  -7     8.26     7.15    0.641
   3   0  -5    19.15    20.16    0.292
   3   0  -1    15.10    17.25    0.293
   3   1 -14    59.76    59.42    0.312
   3   1 -12    22.58    22.03    0.434
   3   1 -10    92.00    89.22    0.429
   3   1  -8    38.88    38.22    0.265
   3   1  -6   128.99   131.01    0.562
   3   1  -6   127.76   131.03    0.556
   3   1  -6   126.48   131.07    0.555
   3   1  -4    51.26    50.78    0.248
   3   1  -2   190.38   176.35    0.510
   3   1  -2   188.49   176.20    0.504
   3   1  -2   188.54   176.20    0.506
   3   1   0    56.25    56.75    0.280
   3   2 -11     9.00     9.25    0.810
   3   2  -9     4.99     5.42    1.234
   3   2  -7    14.76    14.60    0.415
   3   2  -5     7.98     6.95    0.594
   3   2  -3    16.23    17.66    0.321
   3   3 -10    83.39    82.66    0.390
   3   3  -8    34.73    35.03    0.264
   3   3  -6   119.75   116.54    0.427
   3   3  -4    48.05    48.03    0.228
   3   3  -2   152.43   147.84    0.517
   3   3  -2   150.75   147.80    0.512
   3   3  -2   149.85   147.78    0.511
   3   3   0    51.71    53.44    0.259
   3   3   2   150.46   147.79    0.486
   3   3   2   149.51   147.78    0.485
   3   4  -9     9.38     9.36    0.716
   3   4  -7     5.57     6.14    1.093
   3   4  -5    12.20    11.72    0.471
   3   4   1     6.55     6.74    0.650
   3   4   3     3.70     3.62    1.225
   3   5 -10    72.84    72.19    0.361
   3   5  -8    27.26    27.58    0.330
   3   5  -6   100.01    98.04    0.499
   3   5  -4    38.22    37.48    0.255
   3   5  -2   118.41   118.94    0.578
   3   5  -2   117.57   118.95    0.572
   3   5  -2   116.78   118.96    0.571
   3   5   0    40.72    41.10    0.218
   3   5   2   121.26   118.96    0.577
   3   5   2   119.79   118.94    0.576
   3   5  14    49.93    50.72    0.290
   3   6  -7     8.33     7.69    0.876
   3   6  -5     4.80     4.96    1.225
   3   6  -3     6.81     6.13    0.867
   3   7 -10    60.20    60.03    0.294
   3   7  -8    20.23    20.31    0.471
   3   7  -6    77.53    76.30    0.381
   3   7  -4    28.52    28.92    0.340
   3   7  -2    88.92    87.97    0.422
   3   7   0    32.17    32.49    0.293
   3   8  -5     7.76     5.83    0.989
   3   9  -6    60.31    60.21    0.313
   3   9  -4    16.99    16.68    0.556
   3   9  -2    68.45    68.10    0.343
   3   9   0    19.36    18.47    0.472
   3  11  -2    49.57    49.28    0.309
   3  11   0    10.22    11.82    0.830
   3  11  10    38.04    38.14    0.271
   3  12  -5     5.00     3.54    1.352
   3  13  -6    35.34    34.48    0.261
   3  13  -2    37.76    37.74    0.280
   4  -8 -16    31.78    33.39    0.243
   4  -8 -14     8.33     8.95    0.810
   4  -8 -10    12.86    13.71    0.700
   4  -7 -17     4.59     3.43    1.098
   4   0 -16    48.26    48.84    0.309
   4   0 -14    20.38    20.20    0.509
   4   0 -12    72.70    72.97    0.342
   4   0 -10    33.38    32.72    0.312
   4   0  -8   113.64   111.02    0.484
   4   0  -6    42.44    41.96    0.227
   4   0  -4   163.80   164.08    0.562
   4   0  -4   162.84   164.08    0.557
   4   0  -4   162.04   164.09    0.556
   4   0  -2    41.33    40.86    0.200
   4   0   0   192.78   199.60    0.507
   4   0   0   187.83   199.82    0.502
   4   0   0   188.84   199.77    0.501
   4   1 -11     7.20     7.48    1.046
   4   1  -9     8.56     7.70    0.754
   4   1  -7    10.24     9.91    0.565
   4   1  -5    11.01    11.02    0.462
   4   1  -3    13.41    14.00    0.387
   4   1  -1    15.38    15.27    0.340
   4   2 -12    74.49    73.17    0.361
   4   2 -10    30.80    31.48    0.349
   4   2  -8   101.11    99.62    0.500
   4   2  -6    53.29    54.66    0.247
   4   2  -4   130.66   126.09    0.570
   4   2  -2    76.42    77.84    0.312
   4   2   0   136.65   137.92    0.516
   4   3 -13     6.27     6.06    1.357
   4   3 -11     5.15     5.69    1.517
   4   3  -9     7.30     7.91    0.942
   4   3  -7     8.67     7.40    0.707
   4   3  -5    10.33    10.19    0.556
   4   3  -3    10.19    10.09    0.500
   4   3  -1    12.00    11.85    0.387
   4   4 -12    63.99    63.96    0.313
   4   4 -10    26.65    26.12    0.387
   4   4  -8    90.97    92.82    0.450
   4   4  -6    34.45    34.03    0.293
   4   4  -4   131.04   126.92    0.620
   4   4   0   139.28   145.23    0.574
   4   4   2    35.67    35.74    0.236
   4   5 -11     5.32     6.13    1.555
   4   5  -9     5.44     4.71    1.413
   4   5  -7     7.62     7.45    0.914
   4   5  -5     7.30     6.19    0.848
   4   5  -3     8.71     8.32    0.660
   4   5  -1     6.80     7.83    0.773
   4   6 -12    58.05    57.63    0.309
   4   6  -8    74.82    73.44    0.352
   4   6  -6    33.78    33.73    0.321
   4   6  -4    87.86    86.09    0.431
   4   6  -2    45.61    45.56    0.256
   4   6   0    89.85    90.98    0.406
   4   6  10    19.23    19.43    0.462
   4   6  16    41.59    42.03    0.242
   4   7  -9     6.30     5.77    1.376
   4   7  -3     6.16     4.98    1.102
   4   8  -8    62.51    61.11    0.303
   4   8  -6    17.07    17.07    0.556
   4   8  -4    76.16    76.40    0.353
   4   8  -2    18.73    18.30    0.472
   4   8   0    82.34    83.27    0.404
   4   9  -1     5.34     4.30    1.479
   4  10  -8    47.10    46.67    0.309
   4  10  -6    14.68    13.69    0.606
   4  10  -4    51.17    51.27    0.310
   4  10  -2    19.35    18.81    0.495
   4  10   0    53.13    52.64    0.313
   4  11  -1     5.56     4.08    1.334
   4  12  -8    36.98    36.28    0.261
   4  12  -4    44.04    43.19    0.290
   4  12   0    45.01    46.17    0.281
   4  14  -2     5.57     5.45    0.931
   4  14   0    30.41    29.74    0.242
   5  -7 -12    10.90    11.01    0.756
   5  -6 -17     5.76     4.71    0.940
   5  -5 -18    33.33    34.07    0.224
   5  -4 -15     7.17     5.10    0.895
   5  -3 -18    36.42    36.42    0.261
   5  -1 -18    38.67    38.47    0.261
   5  -1  -6   114.28   109.90    0.460
   5   0 -11     7.54     7.61    1.027
   5   0  -7    11.98    10.60    0.528
   5   0  -3    10.31    10.15    0.481
   5   1 -14    55.54    56.09    0.309
   5   1 -12    20.20    20.37    0.490
   5   1 -10    81.94    79.98    0.381
   5   1  -8    34.82    34.75    0.302
   5   1  -4    46.86    47.72    0.228
   5   1  -2   143.13   135.93    0.572
   5   2 -13     5.27     5.18    1.602
   5   2  -9     8.39     8.28    0.857
   5   2  -5    10.96     9.86    0.528
   5   2  -1     4.14     5.53    1.112
   5   3 -14    53.29    52.79    0.309
   5   3 -12    18.86    18.44    0.518
   5   3 -10    75.77    74.74    0.352
   5   3  -8    30.74    30.47    0.330
   5   3  -6   101.97   101.23    0.503
   5   3  -4    40.97    41.16    0.246
   5   3  -2   124.56   122.93    0.602
   5   3   0    44.53    45.30    0.228
   5   4 -11     7.24     5.88    1.149
   5   4  -7     7.64     7.53    0.914
   5   4  -3     6.83     5.95    0.839
   5   5 -14    48.62    48.35    0.309
   5   5 -10    66.30    65.53    0.323
   5   5  -8    24.90    25.15    0.406
   5   5  -6    85.30    84.20    0.402
   5   5  -4    35.32    35.35    0.303
   5   5  -2    98.43    98.05    0.486
   5   5   0    38.76    39.56    0.265
   5   6  -9     6.62     5.34    1.263
   5   6  -5     4.62     5.24    1.526
   5   7 -10    54.44    55.24    0.309
   5   7  -8    16.75    17.06    0.584
   5   7  -6    69.67    70.04    0.352
   5   7  -4    22.35    22.65    0.434
   5   7  -2    80.06    80.32    0.364
   5   7   0    24.95    24.96    0.368
   5   9 -10    45.76    44.88    0.309
   5   9  -8    10.88    11.70    0.784
   5   9  -6    53.43    53.58    0.310
   5   9  -4    16.69    16.43    0.537
   5   9  -2    59.23    59.04    0.295
   5  11 -10    35.37    35.36    0.261
   5  11  -6    43.38    42.64    0.299
   5  11  -2    45.91    47.20    0.299
   5  13  -6    31.64    31.51    0.242
   5  13  -2    33.24    33.73    0.280
   6  -5 -17     5.03     4.01    1.061
   6  -3 -13     4.89     4.81    1.595
   6  -2  -6    28.91    28.67    0.312
   6  -1 -17     4.33     4.60    1.396
   6   0 -16    45.58    44.44    0.290
   6   0 -12    63.52    62.35    0.313
   6   0 -10    23.78    23.33    0.387
   6   0  -8    84.11    82.44    0.393
   6   0  -6    39.90    40.72    0.265
   6   0  -4   102.40   100.45    0.461
   6   0  -2    54.04    55.08    0.257
   6   0   0   106.32   107.94    0.430
   6   1 -15     6.94     5.81    1.082
   6   1 -11     5.79     6.85    1.385
   6   1  -9     6.22     8.03    1.074
   6   1  -7     7.24     8.46    0.895
   6   1  -5     9.38     9.82    0.641
   6   1  -3     9.61    10.35    0.584
   6   1  -1    10.58    11.12    0.509
   6   2 -16    41.30    40.57    0.290
   6   2 -14    13.98    13.02    0.625
   6   2 -12    59.17    58.77    0.313
   6   2 -10    21.41    21.43    0.462
   6   2  -8    84.65    84.04    0.393
   6   2  -4   112.56   111.94    0.483
   6   2  -2    29.40    31.12    0.265
   6   2   0   124.74   125.89    0.613
   6   3 -11     7.62     7.20    1.093
   6   3  -7     7.55     8.79    0.923
   6   3  -5     5.19     8.08    1.197
   6   3  -3     9.76     9.75    0.613
   6   3  -1    10.17     9.42    0.566
   6   4 -16    37.37    40.66    0.261
   6   4 -12    56.59    55.84    0.309
   6   4 -10    17.02    18.51    0.566
   6   4  -8    71.50    71.63    0.333
   6   4  -6    31.89    32.37    0.331
   6   4  -4    85.12    84.57    0.385
   6   4  -2    43.38    43.62    0.256
   6   4   0    87.11    89.73    0.408
   6   5 -13     8.87     6.46    0.746
   6   5  -5     6.60     8.26    1.074
   6   5  -1     8.18     7.97    0.782
   6   5   3     6.08     6.72    1.027
   6   6 -12    46.95    47.19    0.309
   6   6  -8    63.38    63.96    0.304
   6   6  -6    17.86    18.04    0.509
   6   6  -4    81.07    80.62    0.374
   6   6   0    85.02    88.17    0.406
   6   6   2    19.50    19.79    0.424
   6   6  10    14.14    13.97    0.560
   6   7  -7     7.19     6.42    1.178
   6   7  -3     5.75     6.61    1.310
   6   8  -8    49.90    50.44    0.309
   6   8  -4    56.53    56.21    0.313
   6   8  -2    21.88    22.43    0.472
   6   8   0    56.78    58.14    0.314
   6   8   6    16.39    16.40    0.532
   6   8  10     9.66     9.23    0.756
   6   8  12    40.27    41.49    0.271
   6  10  -8    42.15    41.26    0.290
   6  10  -4    50.42    49.59    0.310
   6  10   0    51.59    53.18    0.310
   6  10  12    32.61    32.20    0.214
   6  12  -8    31.70    31.51    0.242
   6  12  -4    34.17    33.95    0.289
   6  12  -2     8.24     7.86    0.800
   6  12   0    35.04    34.56    0.289
   7  -7 -14    36.60    37.53    0.252
   7  -5 -12    13.44    12.46    0.597
   7  -4  -7     7.50     6.30    0.923
   7  -1  -8    27.19    27.06    0.359
   7   0  -9     5.16     4.03    1.451
   7   0  -5     5.27     3.93    1.168
   7   0  -3     4.81     5.27    1.159
   7   1 -18    35.02    35.14    0.215
   7   1 -14    49.16    49.72    0.300
   7   1 -12    16.50    16.94    0.550
   7   1 -10    68.68    67.94    0.343
   7   1  -6    88.57    88.22    0.454
   7   1  -4    36.01    36.57    0.284
   7   1  -2   106.17   103.51    0.471
   7   1   0    40.28    40.47    0.246
   7   2  -7     7.14     5.08    0.999
   7   2  -5     5.94     6.48    1.084
   7   2  -3     5.27     3.85    1.121
   7   3 -14    48.15    47.56    0.290
   7   3 -12    13.89    15.06    0.606
   7   3 -10    64.76    63.65    0.313
   7   3  -8    24.15    24.69    0.415
   7   3  -6    81.62    80.69    0.355
   7   3  -4    33.20    33.96    0.312
   7   3  -2    94.20    93.06    0.429
   7   3   0    37.81    37.81    0.275
   7   5 -14    42.23    42.33    0.290
   7   5 -10    56.74    56.82    0.310
   7   5  -8    18.18    18.81    0.518
   7   5  -6    72.09    71.84    0.344
   7   5  -4    24.61    24.72    0.396
   7   5  -2    81.56    82.24    0.405
   7   5   0    27.74    27.20    0.350
   7   6   5     6.09     5.69    1.215
   7   7 -10    48.28    48.12    0.309
   7   7  -8    14.34    14.46    0.616
   7   7  -6    57.08    57.75    0.303
   7   7  -4    19.51    20.02    0.500
   7   7  -2    63.54    63.92    0.315
   7   7   0    22.26    22.35    0.453
   7   9 -10    39.73    39.58    0.270
   7   9  -6    48.17    48.16    0.309
   7   9  -4    10.20    10.80    0.793
   7   9  -2    51.96    53.62    0.310
   7   9   0    11.59    11.61    0.718
   7  11  -6    35.85    36.38    0.270
   7  11  -2    38.84    39.03    0.309
   7  11   0    10.70     9.15    0.681
   8  -8  -2     5.97     8.31    1.287
   8  -2 -10    13.83    14.21    0.588
   8   0 -16    34.65    34.69    0.271
   8   0 -12    48.21    49.09    0.299
   8   0 -10    15.72    14.45    0.575
   8   0  -8    67.08    67.28    0.334
   8   0  -6    18.05    19.74    0.462
   8   0  -4    85.75    85.34    0.376
   8   0  -2    20.35    22.46    0.387
   8   0   0    91.54    93.51    0.404
   8   1 -13     5.32     4.47    1.371
   8   1 -11     6.49     6.12    1.194
   8   1  -7     6.08     7.47    1.206
   8   1  -3     5.71     8.61    1.121
   8   1  -1     7.71     8.22    0.801
   8   2 -16    36.72    35.82    0.252
   8   2 -12    49.65    48.94    0.300
   8   2  -8    62.44    61.99    0.305
   8   2  -6    24.07    24.93    0.387
   8   2  -4    70.73    72.27    0.326
   8   2  -2    32.53    33.43    0.322
   8   2   0    74.00    76.28    0.356
   8   3 -13     5.94     5.01    1.212
   8   3 -11     5.64     4.77    1.334
   8   3  -7     6.38     5.76    1.197
   8   3  -5     5.34     7.89    1.347
   8   3  -3     6.10     7.04    1.112
   8   3  -1     5.59     8.07    1.168
   8   4 -16    32.53    31.92    0.242
   8   4 -12    44.06    44.36    0.299
   8   4 -10    11.76    11.72    0.709
   8   4  -8    58.88    59.56    0.304
   8   4  -6    16.20    15.55    0.462
   8   4  -4    72.93    74.12    0.355
   8   4  -2    16.78    17.46    0.490
   8   4   0    79.13    80.52    0.366
   8   5 -11     6.07     5.66    1.222
   8   5  -7     5.36     6.87    1.498
   8   5  -5     6.83     5.44    0.886
   8   6 -12    41.07    40.55    0.280
   8   6 -10     9.84     9.13    0.783
   8   6  -8    48.28    49.60    0.309
   8   6  -6    15.92    16.06    0.560
   8   6  -4    53.92    55.74    0.313
   8   6  -2    20.87    21.77    0.462
   8   6   0    56.01    57.89    0.296
   8   7   9     5.06     5.86    1.343
   8   8 -12    34.18    33.38    0.252
   8   8  -8    43.01    43.03    0.299
   8   8  -4    50.41    51.79    0.301
   8   8   0    53.84    55.49    0.301
   8   9 -11     5.08     4.07    1.070
   8   9  -5     5.06     3.83    1.408
   8  10  -8    34.12    33.75    0.270
   8  10  -4    37.43    36.63    0.299
   8  10  -2     9.66     9.46    0.756
   8  10   0    37.38    37.42    0.309
   8  12  -4    31.83    31.55    0.224
   8  12   0    34.01    33.49    0.243
   9  -1 -12    10.84    12.16    0.700
   9   0 -13     5.66     4.78    1.184
   9   0  -9     6.72     6.89    1.101
   9   0  -5     7.83     7.73    0.914
   9   1 -14    41.06    41.74    0.261
   9   1 -10    54.33    54.66    0.300
   9   1  -8    18.42    18.78    0.490
   9   1  -6    67.32    67.41    0.344
   9   1  -4    25.58    25.09    0.378
   9   1  -2    75.18    76.03    0.355
   9   1   0    27.68    27.73    0.340
   9   2  -9     6.14     5.06    1.231
   9   2  -3     6.46     6.90    1.102
   9   2  -1     6.76     4.95    0.999
   9   3 -14    39.15    39.40    0.252
   9   3 -10    51.92    51.85    0.300
   9   3  -8    16.80    16.31    0.523
   9   3  -6    63.76    64.10    0.305
   9   3  -4    20.94    21.26    0.444
   9   3  -2    72.07    72.23    0.346
   9   3   0    23.56    23.35    0.396
   9   4  -5     6.53     7.19    1.197
   9   5 -14    36.78    36.29    0.233
   9   5 -10    46.62    46.33    0.280
   9   5  -8    14.37    13.89    0.597
   9   5  -6    54.27    55.42    0.301
   9   5  -4    18.03    18.80    0.500
   9   5  -2    60.50    61.19    0.287
   9   5   0    21.28    20.83    0.444
   9   6  -5     7.01     5.60    0.905
   9   7 -10    39.28    40.09    0.261
   9   7  -8     8.72     9.30    0.830
   9   7  -6    48.37    48.66    0.300
   9   7  -2    53.58    54.04    0.301
   9   7   0    12.25    12.41    0.653
   9   8  -5     6.56     5.69    1.091
   9   8  -3     7.46     5.55    0.867
   9   9 -10    33.45    33.09    0.224
   9   9  -6    37.97    38.22    0.280
   9   9  -4     9.86     9.44    0.700
   9   9  -2    40.43    41.14    0.300
   9   9   0    10.83    10.52    0.672
   9  11  -2    34.54    34.66    0.252
  10   0 -12    40.25    39.94    0.271
  10   0  -8    48.04    49.42    0.301
  10   0  -6    15.37    15.94    0.556
  10   0  -4    55.14    56.26    0.276
  10   0  -2    21.33    21.15    0.424
  10   0   0    56.53    58.82    0.275
  10   1 -15     3.86     3.85    1.210
  10   1 -11     4.56     4.72    1.464
  10   1  -9     5.05     5.08    1.390
  10   2 -12    37.88    38.52    0.280
  10   2  -8    49.20    50.28    0.291
  10   2  -4    59.99    60.84    0.296
  10   2  -2    12.29    12.71    0.641
  10   2   0    64.26    65.31    0.305
  10   3 -13     4.22     3.28    1.294
  10   3  -1     6.45     6.25    1.150
  10   4 -12    36.98    36.55    0.261
  10   4  -8    43.53    44.60    0.309
  10   4  -6    11.21    13.05    0.700
  10   4  -4    48.32    50.09    0.310
  10   4  -2    16.46    17.27    0.528
  10   4   0    50.04    52.03    0.294
  10   5 -13     4.49     4.04    1.126
  10   5  -9     5.51     5.34    1.194
  10   6 -12    31.94    32.04    0.252
  10   6  -8    41.00    40.99    0.290
  10   6  -4    48.00    48.82    0.291
  10   6   0    50.66    52.06    0.291
  10   7  -9     4.32     3.36    1.303
  10   8  -8    33.36    33.52    0.261
  10   8  -4    36.65    36.64    0.290
  10   8  -2    10.65     9.53    0.653
  10   8   0    37.11    37.61    0.290
  10  10  -4    33.47    32.95    0.233
  10  10   0    34.62    34.90    0.243
  11   0 -11     6.04     5.61    0.959
  11   0  -3     4.72     8.02    1.474
  11   1 -10    42.43    42.22    0.272
  11   1  -6    50.24    50.75    0.282
  11   1  -2    55.17    56.09    0.282
  11   1   0    15.33    15.69    0.522
  11   2 -13     5.52     5.40    0.894
  11   2  -9     5.04     7.35    1.278
  11   2  -5     4.82     8.38    1.474
  11   3 -10    40.13    39.99    0.262
  11   3  -6    47.33    47.41    0.291
  11   3  -4    13.89    13.60    0.560
  11   3  -2    50.91    51.99    0.282
  11   3   0    15.15    14.96    0.522
  11   4  -3     5.62     7.18    1.250
  11   5 -10    36.10    36.47    0.243
  11   5  -6    43.92    43.75    0.272
  11   5  -2    47.33    48.20    0.291
  11   5   4    10.92     9.73    0.644
  11   6  -5     6.31     6.67    0.998
  11   6  -1     4.69     5.98    1.399
  11   7  -6    36.84    36.38    0.262
  11   7  -2    39.29    39.22    0.272
  11   8  -7     6.39     6.03    0.800
  11   8  -3     4.22     6.06    1.312
  11   8  -1     4.12     4.44    1.340
  11   9  -2    34.83    34.39    0.233
  12   0 -12    31.42    31.08    0.215
  12   0  -8    39.51    39.25    0.272
  12   0  -4    46.41    46.10    0.263
  12   0  -2     7.14     7.70    0.951
  12   0   0    48.47    48.88    0.281
  12   1 -11     4.37     4.83    1.145
  12   1  -7     6.33     5.68    0.970
  12   2 -10     4.36     5.40    1.201
  12   2  -8    36.86    37.00    0.271
  12   2  -4    40.80    41.27    0.281
  12   2   0    41.53    42.76    0.290
  12   4  -8    35.72    35.69    0.243
  12   4  -4    42.09    41.74    0.272
  12   4   0    44.18    44.17    0.262
  12   6  -8    31.77    30.75    0.233
  12   6  -4    33.94    33.79    0.252
  12   6   0    35.07    34.78    0.261
  12   7  -3     4.82     4.26    0.810
  12   8  -4    31.73    31.42    0.196
  12   8   0    34.30    33.17    0.214
  13   0  -9     5.94     6.81    0.810
  13   0  -5     8.08     7.45    0.624
  13   0  -3     4.74     5.79    1.222
  13   1  -6    37.29    36.83    0.233
  13   1   2    40.99    40.07    0.262
  13   2  -9     6.64     5.10    0.624
  13   2  -7     4.18     6.99    1.191
  13   2  -5     4.49     5.40    1.070
  13   3  -6    37.19    35.51    0.215
  13   3  -2    38.99    38.68    0.252
  13   4  -5     4.12     7.37    1.219
  13   4  -3     5.22     5.30    0.763
  13   5  -6    32.70    31.49    0.215
  13   5  -2    35.01    33.95    0.205
  13   6  -3     4.08     6.51    1.163
  13   6  -1     4.28     5.48    1.070
  13   7  -2    31.56    30.77    0.187
  14   0  -4    32.15    31.35    0.233
  14   1  -5     7.32     5.69    0.558
  14   2  -4    34.47    32.67    0.196
  14   3  -5     5.26     4.95    0.624
  14   3  -3     5.02     5.75    0.735
  14   3  -1     7.87     6.02    0.521
